# Supplementary material for: Novel long-range inhibitory nNOS-expressing hippocampal cells
Source: eLife. 2019 Oct 14;8:e46816. doi: 10.7554/eLife.46816 (PMC6839902; doi:10.7554/eLife.46816)
Supplement: Table 1—source data 1. — Data collected from whole cell patch clamp recordings from individual LINCs in CA1, including neuroanatomical descriptions such as dendritic morphology and cell body location, and section orientation. These data are summarized across horizontal and vertical LINCs in Table 1. [file elife-46816-table1-data1.xlsx]

## Sheet: Sheet1
subject	date_slice_cell	dendritic morphology	position from bregma	section orientation	cell body location (stratum within CA1)	injection site	sex	Vrest (mV)	Input resistance (MΩ)	Threshold voltage (mV)	Firing frequency near threshold (Hz)	Max firing frequency (Hz)	Adaptation ratio of the ISI at max firing	Spike amplitude at threshold(mV)	Spike amplitude at max (mV)	Action potential half width at thresh (ms)	Action potential half width at max (ms)	Coefficient of variance of ISI at max firing	Persistent firing
DN102	17714_9_1	horizontal	-2.06 posterior	coronal	oriens	dorsal	F	not recorded	225.569	-43.03	8.16362	74	0.542854	60.2724	44.5377	1.04892	1.59008	20.5477	no
DN107	17801_3_1	horizontal	-2.80 posterior	coronal	oriens	ventral	M	-53.04	208.634	-46.58	95.7005	184	0.151088	48.6609	41.5183	0.465029	0.628473	3.64068	not tested
DN109	17914_5_1	horizontal	-3.28 posterior	coronal	oriens	ventral	M	not recorded	84.4597	-41.1	88.7123	160	0.289821	49.3495	36.8811	0.442031	0.617933	4.88974	no
DN108	17921_5_1	vertical	2.76 lateral	sagittal	pyramidale	ventral	M	-54.9	193.523	-43.45	71.59	76	0.491512	45.4336	45.4429	0.615047	0.64071	12.6652	no
DN131	17928_7_1	vertical	-1.58 posterior	coronal	oriens	dorsal	F	-69.34	211.906	-41.02	9.82925	40	0.728711	53.06	45.6434	1.23129	1.49068	28.8474	yes
DN131	17928_9_2	vertical	-1.82 posterior	coronal	oriens	dorsal	F	-74.86	225.13	-39.83	15.3357	54	0.8818	48.8022	27.2813	1.23407	1.80401	48.4248	no
DN132	17o05_7_1	horizontal	2.28 lateral	sagittal	oriens/alveus	dorsal	M	-59.02	113.76	-45.07	21.4426	110	0.466604	53.5844	36.9866	0.70063	1.03358	25.9836	no
DN132	17o05_6_1	horizontal	2.04 lateral	sagittal	oriens/alveus	dorsal	M	not recorded	176.318	-44.93	12.5852	82	0.462084	65.5497	61.8627	0.859569	1.51234	13.5089	no
DN132	17o05_8_1	vertical	1.20 lateral	sagittal	oriens	dorsal	M	-66.71	178.619	-44.29	8.12768	54	0.720368	54.8796	29.2919	1.52161	1.92444	30.9019	yes
DN140	17o31_7_2	vertical	2.16 lateral	sagittal	pyramidale	dorsal	F	-56.88	55.3864	-44.35	20.5509	104	0.650376	55.1532	58.051	0.468981	0.839901	21.9575	no
DN153	17n27_2_1	horizontal	3.00 lateral	sagittal	oriens	ventral	F	-51.09	188.206	-46.67	9.85349	172	0.34992	56.0694	33.8733	0.410316	0.534964	6.83626	no
DN151	17n30_3_1	not recovered	3.44 lateral	sagittal	pyramidale	ventral	F	-69.21	109.17	-47.09	13.4144	76	0.605091	47.3494	44.7783	0.441743	0.442623	100.478	no
DN183	18314_9_2	vertical	1.08 lateral	sagittal	oriens	dorsal	M	-49.26	309.567	-50.71	11.0786	52	0.712395	63.9089	46.1599	1.61098	1.78577	19.0785	no
DN183	18314_8_1	horizontal	1.56 lateral	sagittal	alveus	dorsal	M	-46.23	284.892	-45.57	7.70092	46	0.657874	61.7545	41.048	1.27977	1.87912	18.9508	no
DN187	18320_7_1	horizontal	2.04 lateral	sagittal	alveus	dorsal	F	-62.81	129.631	-46.94	8.75775	160	0.552791	63.6026	30.2634	0.624772	0.936883	14.4347	no
DN189	18322_7_1	horizontal	1.92 lateral	sagittal	oriens	dorsal	F	-67.11	185.031	-43.59	64.1802	250	0.243933	48.1982	40.2784	0.405752	0.564696	5.03974	no
DN189	18322_8_1	vertical	1.68 lateral	sagittal	pyramidale	dorsal	F	-56.82	202.424	-43.63	76.2981	66	0.418793	52.236	41.6867	0.573297	0.605067	24.6574	no
DN189	18322_9_1	vertical	1.44 lateral	sagittal	pyramidale	dorsal	F	-69.82	101.386	-46.65	35.4946	48	0.625003	53.3639	47.4669	0.581783	0.59198	29.2158	no
DN185	18326_3_1	horizontal	3.60 lateral	sagittal	oriens	ventral	F	-52.5	Cell lost before any additional metrics obtained										not tested
DN185	18326_5_2	vertical	3.25 lateral	sagittal	pyramidale	ventral	F	-46.05	352.939	-45.73	9.51808	56	0.686577	51.6199	33.7448	1.39143	1.79003	20.9776	no
DN185	18326_6_1	horizontal	3.00 lateral	sagittal	oriens	ventral	F	-49.19	95.3278	-43.17	12.4677	252	0.214756	37.0054	29.2738	0.487764	0.719143	3.22382	no
DN185	18326_7_1	vertical	2.64 lateral	sagittal	oriens	ventral	F	-52.06	82.1359	-42.65	42.1979	234	0.353725	50.5235	37.957	0.414586	0.540805	7.45565	no
